# Supplementary material for: Investigation of γ-Polyglutamic Acid for Heavy Metal Decontamination from Coal Gangue-Based Soil: Quantum Chemical Analysis and Experimental Investigation
Source: Molecules. 2026 May 22;31(11):1779. doi: 10.3390/molecules31111779 (PMC13257531; doi:10.3390/molecules31111779)
Supplement: Supplementary file 1 [file molecules-31-01779-s001.zip › Supplementary Table S1.xls]

## Sheet: Sheet1
Table S1 Five-step extraction method for heavy metal speciation determination
	Total content						Residual fraction						Exchangeable fraction
	Cd	Cr	Cu	Pb	Zn		Cd	Cr	Cu	Pb	Zn		Cd	Cr	Cu	Pb	Zn
	(mg/kg)	(mg/kg)	(mg/kg)	(mg/kg)	(mg/kg)		(mg/kg)	(mg/kg)	(mg/kg)	(mg/kg)	(mg/kg)		(mg/kg)	(mg/kg)	(mg/kg)	(mg/kg)	(mg/kg)
T1-1	0.282	220	115	14.7	129		0.22	224	41	10.7	64.9		0	0	0.434	0	1.09
T2-1	0.278	217	115	15	131		0.197	218	46.6	14.9	73.1		0	0	0.39	0	0.823
T3-1	0.287	222	120	15	126		0.2	225	47.4	14.4	66.8		0.00767	0	0.396	0	0.924
T4-1	0.315	215	125	16.8	134		0.204	204	51.4	14.8	74		0	0	0.552	0	0.826
CK2	0.293	210	115	15.4	134		0.196	215	45.8	12.4	72.1		0	0	0.443	0	0.862
2021	0.3	220	124	17.9	146		0.198	208	47.3	14.3	87.4		0.061	0	0.348	0	0.976
	Carbonate-bound fraction						Fe-Mn oxide-bound fraction						Organic-bound fraction
	Cd	Cr	Cu	Pb	Zn		Cd	Cr	Cu	Pb	Zn		Cd	Cr	Cu	Pb	Zn
	(mg/kg)	(mg/kg)	(mg/kg)	(mg/kg)	(mg/kg)		(mg/kg)	(mg/kg)	(mg/kg)	(mg/kg)	(mg/kg)		(mg/kg)	(mg/kg)	(mg/kg)	(mg/kg)	(mg/kg)
T1-1	0.00882	0.46	12.7	0.0647	12.4		0	13.1	6.53	1.37	41.5		0.0192	11.4	63.5	0.594	23.9
T2-1	0.00849	0.249	11.9	0	13.3		0	7.98	5.39	0	36.8		0.029	11.8	59.9	1	24.8
T3-1	0.0264	0.247	13	0.00189	14.2		0	7.88	3.53	0	36.2		0.02	13	63	0.913	22.2
T4-1	0.01	0.216	12.6	0	14.1		0	6.46	6.64	0	34.9		0.0203	9.89	61.1	1.07	22.4
CK2	0.0107	0.354	13.8	0.127	12.4		0	7.34	7.62	1.48	42.4		0.018	9.7	57.9	0.883	22.3
2021	0.00518	0.48	15.2	0.03	12.7		0	7.21	6.67	1.55	43		0.0158	9.67	59.5	0.552	19.3
