# Supplementary material for: Investigation of γ-Polyglutamic Acid for Heavy Metal Decontamination from Coal Gangue-Based Soil: Quantum Chemical Analysis and Experimental Investigation
Source: Molecules. 2026 May 22;31(11):1779. doi: 10.3390/molecules31111779 (PMC13257531; doi:10.3390/molecules31111779)
Supplement: Supplementary file 1 [file molecules-31-01779-s001.zip › Supplementary Table S2.xls]

## Sheet: Supplementary Table 2
Table S2 The binding energy data
mental	Energy
Cr	-1042.19
Cu	-1639.21
Cd	-166.823
Pb	-192.074
PGA	-1975.96
PGA+Cr	-3019.79	-1.63749
PGA+Cu	-3615.9	-0.729114
PGA+Cd	-2143.41	-0.628942
PGA+Pb	-2168.56	-0.521078
